# Supplementary material for: Synergistic Adsorption of Organic Pollutants on Weathered Polyethylene Microplastics
Source: Polymers (Basel). 2022 Jun 30;14(13):2674. doi: 10.3390/polym14132674 (PMC9269090; doi:10.3390/polym14132674)
Supplement: Supplementary file 1 [file polymers-14-02674-s001.zip]

Archive with 1 entries (1 files):
- polymers-1707046-supplementary.pdf
